# Supplementary material for: A Scoping Review of Military Culture, Military Identity, and Mental Health Outcomes in Military Personnel
Source: Mil Med. 2024 Jun 5;189(11-12):e2382–93. doi: 10.1093/milmed/usae276 (PMC11536329; doi:10.1093/milmed/usae276)
Supplement: usae276_Supp [file usae276_supp.zip]

Archive with 1 entries (1 files):
- Military Culture, Identity & Mental Health_Supplemental.docx
